# Supplementary material for: Versatile Platinum(IV) Prodrugs of Naproxen and Acemetacin as Chemo-Anti-Inflammatory Agents
Source: Cancers (Basel). 2023 Apr 26;15(9):2460. doi: 10.3390/cancers15092460 (PMC10177380; doi:10.3390/cancers15092460)
Supplement: Supplementary file 1 [file cancers-15-02460-s001.zip]

Archive with 1 entries (1 files):
- cancers-2280953-supplementary.pdf
